# Supplementary material for: Profiling of Adipose and Skeletal Muscle in Human Pancreatic Cancer Cachexia Reveals Distinct Gene Profiles with Convergent Pathways
Source: Cancers (Basel). 2021 Apr 20;13(8):1975. doi: 10.3390/cancers13081975 (PMC8073275; doi:10.3390/cancers13081975)
Supplement: Supplementary file 1 [file cancers-13-01975-s001.zip]

Archive with 2 entries (1 files):
- cancers-1177230-suppl/
- cancers-1177230-suppl/Tables S1 to S15.xlsx
